# Supplementary material for: From local resynchronization to global pattern recovery in the zebrafish segmentation clock
Source: eLife. 2021 Feb 15;10:e61358. doi: 10.7554/eLife.61358 (PMC7984840; doi:10.7554/eLife.61358)
Supplement: Source code 1. [file elife-61358-code1.zip]

Archive with 11 entries (8 files):
- codes/
- codes/FRS_PLD_calculation.nb
- __MACOSX/
- __MACOSX/codes/
- __MACOSX/codes/._FRS_PLD_calculation.nb
- codes/vortecity_kymograph.nb
- __MACOSX/codes/._vortecity_kymograph.nb
- codes/3D_psm_sphere_torus_columns.c
- __MACOSX/codes/._3D_psm_sphere_torus_columns.c
- codes/plot_time_evolution_PSM_with_somites.nb
- __MACOSX/codes/._plot_time_evolution_PSM_with_somites.nb
